# Supplementary material for: How did the guppy Y chromosome evolve?
Source: PLoS Genet. 2021 Aug 9;17(8):e1009704. doi: 10.1371/journal.pgen.1009704 (PMC8376059; doi:10.1371/journal.pgen.1009704)
Supplement: S1 Table — (XLSX) [file pgen.1009704.s002.xlsx]

## Sheet: Table S1
S1 Table. List of M. picta population samples used for analyses of coverage and heterozygosity, and the numbers of individuals that could be reliably sexed. The M/F coverage ratios reported in the main text were estimate using the same males and females, but excluded the CUN_H sample (total number = 323 individuals).
Population	Males	Females	Unclear	Total sample size	Total LG12 genes with M/F coverage ratio > 0.8		Key
CAP_F	4	12	7	23	55		RIVER		SALINITY
CAP_H	18	12	1	32	72		CUN	CUNUPIA	F	FRESHWATER
CAP_L	18	29	2	49	89		CAR	CARONI	L	1-9 PPT
CAP_S	10	12	3	25	82		CAP	CAPARO	H	10-19 PPT
CAR_F	18	9	3	30 †	66				S	20+ PPT
CAR_H	12	13 *	2	26	86
CAR_L	19	10	1	30	80
CAR_S	13	11	2	26	90
CUN_F	17	14	9	40	84
CUN_H	0	0	0	0	0
CUN_L	20	21	3	44	90
CUN_S	17	15	0	32	97
All	166	157	33	327	79
		* In the divergence analysis, all 13 females were used. In the multi-population Y-linked sequence profiling, only 12 were used.		† 34 when calculated using mapping + QC read counts instead of total library size
