# Supplementary material for: How did the guppy Y chromosome evolve?
Source: PLoS Genet. 2021 Aug 9;17(8):e1009704. doi: 10.1371/journal.pgen.1009704 (PMC8376059; doi:10.1371/journal.pgen.1009704)
Supplement: S3 Table — The top part shows synonymous site divergence (Ks), non-synonymous site divergence (Ka) and divergence estimated using all site types, based on nuclear genes from multiple guppy automosomes (column F, labelled “LG” for linkage group). Ka/Ks values are also shown; most genes have values suggesting selective constraint, although two of the 22 genes (ENSPRET00000002334.1 on LG2, and ENSPRET00000011682 on LG4, appear to be evolving neutrally. Chromosome 2 of the guppy is a fused chromosome, and the genes analysed were from the arm that carries homologues of genes on X. maculatus LG7. The lower part of column Q shows Ks values between M. picta and M. parae, for 7 genes whose sequences were obtained by Pollux et al. (2014 The evolution of the placenta drives a shift in sexual selection in livebearing fish. Nature 513: 233–236. doi: 10.1038/nature13451). The Ks estimates are plotted in Fig 3. (XLSX) [file pgen.1009704.s004.xlsx]

## Sheet: Table S3 part A
S3 Table. Estimated divergence values between the guppy, Poecilia reticulata, and other species, including three Micropoecilia species, and Xiphophorus maculatus (the platyfish), for multiple genes. Part A shows divergence from the guppy, estimated as synonymous site divergence (Ks), non-synonymous site divergence (Ka) and divergence estimated using all site types, based on nuclear genes from mul…
A: genes from the M. picta sequences and orthologues extracted from the guppy and platyfish genome sequences, but not available from other Micropoecila species. NOTE that two gene numbers (4 and 6) are missing, because the alignmens of these two genes were not reliable.
							All sites (Jukes-Cantor)					Synonymous sites (modified Nei-Gojobori, Jukes-Cantor))					Non-synonymous sites				Ka/Ks
							Guppy versus other species					Guppy versus other species					Guppy versus other species
	Gene	Number of IMAGE iterations †	Gene	Sequence length	LG (2.7 indicates Xm7)		reticulata_gene_reference_sequence	picta	guppy_cds	playtfish_cds		reticulata_gene_reference_sequence	picta	guppy_cds	playtfish_cds		reticulata_gene_reference_sequence	picta	guppy_cds	playtfish_cds
1	ENSPRET00000002181	11	2181	1572	2 (2.7)	picta	0.027					0.0795					0.0089				0.11195
						guppy_cds	0.0006	0.0285				0.0023	0.0821				0	0.0089			0
						playtfish_cds	0.0473	0.0561	0.0466			0.1067	0.1227	0.1041			0.0256	0.032	0.0256		0.239925
						gambusia_cds	0.0575	0.0651	0.0568	0.0298		0.133	0.1439	0.1302	0.0518		0.0303	0.0367	0.0303	0.0215	0.22782
2	ENSPRET00000002851	6	2851	1968	1	picta	0.0376					0.0886					0.0184				0.207675
						guppy_cds	0	0.0376				0	0.0886				0	0.0184
						playtfish_cds	0.0309	0.05	0.0309			0.0775	0.1144	0.0775			0.0146	0.0264	0.0146		0.188387
						gambusia_cds	0.0443	0.0609	0.0443	0.0276		0.1202	0.1513	0.1202	0.0657		0.0176	0.0281	0.0176	0.0134	0.146423
3	ENSPRET00000001085	9	1085	2331	1	picta	0.0154					0.0324					0.0089				0.274691
						guppy_cds	0	0.0154				0	0.0324				0	0.0089			—
						playtfish_cds	0.033	0.0363	0.033			0.0713	0.074	0.0713			0.0188	0.0224	0.0188		0.263675
						gambusia_cds	0.0403	0.0437	0.0403	0.0291		0.0801	0.0879	0.0801	0.0457		0.0256	0.0274	0.0256	0.0228	0.3196
5	ENSPRET00000009574	19	9574	2097	4	picta	0.0247					0.0563					0.0121				0.21492
						guppy_cds	0.0005	0.0252				0.0018	0.0582				0	0.0121			0
						playtfish_cds	0.0398	0.0414	0.0403			0.0994	0.0984	0.1015			0.0166	0.0193	0.0166		0.167002
						gambusia_cds	0.0381	0.0403	0.0387	0.0204		0.0984	0.0904	0.0914	0.057		0.0181	0.0207	0.0181	0.0059	0.183943
7	ENSPRET00000004875	2	4875	2403	3	picta	0.02					0.0546					0.007				0.128205
						guppy_cds	0	0.02				0	0.0536				0	0.007			—
						playtfish_cds	0.0181	0.0246	0.0181			0.0461	0.0681	0.0461			0.0073	0.008	0.0073		0.158351
						gambusia_cds	0.0228	0.0269	0.0228	0.0177		0.0656	0.0838	0.0656	0.0537		0.0064	0.0054	0.0064	0.0036	0.097561
8	ENSPRET00000009534	5	9534	1627	3	picta	0.0243					0.0522					0.0121				0.231801
						guppy_cds	0.0052	0.0296				0.0034	0.0559				0.0041	0.0163			1.20588
						playtfish_cds	0.0391	0.0425	0.0432			0.0549	0.0714	0.0586			0.0309	0.0293	0.0333		0.562842
						gambusia_cds	0.0661	0.0689	0.0605	0.0612		0.0903	0.1138	0.0865	0.061		0.0542	0.0493	0.0497	0.0597	0.600221
9	ENSPRET00000004823	3	4823	1404	2.7	picta	0.041					0.0802					0.0251				0.312968
						guppy_cds	0	0.041				0	0.0802				0	0.0251			—
						playtfish_cds	0.0538	0.0546	0.0538			0.107	0.1042	0.107			0.034	0.0351	0.034		0.317757
						gambusia_cds	0.0619	0.0595	0.0619	0.0402		0.1253	0.1102	0.1253	0.0075		0.0385	0.0396	0.0385	0.0262	0.307263
10	ENSPRET00000004770	6	4770	3852	5	picta	0.0328					0.0731					0.0163				0.222982
						guppy_cds	0.0003	0.0331				0	0.0731				0.0004	0.0167			—
						playtfish_cds	0.0531	0.0534	0.0548			0.1248	0.1257	0.1248			0.025	0.0252	0.0246		0.200321
						gambusia_cds	0.0559	0.0542	0.0542	0.0303		0.1276	0.1197	0.1276	0.0622		0.0283	0.0289	0.0279	0.0175	0.221787
11	ENSPRET00000003445	5	3345	2075	5	picta	0.043					0.0837					0.0259				0.309438
						guppy_cds	0	0.043				0	0.0837				0	0.0259			—
						playtfish_cds	0.0204	0.0513	0.0204			0.0325	0.0887	0.0325			0.0136	0.0333	0.0136		0.418462
						gambusia_cds	0.0162	0.0502	0.0162	0.0141		0.0251	0.0915	0.0251	0.0224		0.0105	0.0306	0.0105	0.0109	0.418327
12	ENSPRET00000002274	6	2274	1287	6	picta	0.0281					0.078					0				0
						guppy_cds	0	0.0281				0	0.078				0	0			—
						playtfish_cds	0.0725	0.0725	0.0725			0.0277	0.0277	0.0277			0.019	0.019	0.019		0.262069
						gambusia_cds	0.0756	0.0756	0.0756	0.0635		0.0277	0.0277	0.0277	0.0181		0.0098	0.0098	0.0098	0.0011	0.12963
13	ENSPRET00000004188	6	4188	1356	6	picta	0.0203					0.0444					0.0106				0.238739
						guppy_cds	0	0.0203				0	0.0444				0	0.0106			—
						playtfish_cds	0.0278	0.0297	0.0278			0.0796	0.0726	0.0796			0.0073	0.0126	0.0073		0.0917085
						gambusia_cds	0.0222	0.0297	0.0222	0.0184		0.0595	0.0727	0.0595	0.0577		0.0072	0.0126	0.0072	0.0026	0.121008
14	ENSPRET00000005065	6	5065	1431	7	picta	0.0191					0.0346					0.0129				0.372832
						guppy_cds	0	0.0191				0	0.0346				0	0.0129			—
						playtfish_cds	0.0395	0.0483	0.0395			0.083	0.0994	0.083			0.0225	0.0286	0.0225		0.271084
						gambusia_cds	0.0395	0.0506	0.0395	0.0336		0.0995	0.1277	0.0995	0.0711		0.0164	0.0215	0.0164	0.019	0.164824
15	ENSPRET00000003346	3	3346	1545	7	picta	0.032					0.0725					0.0153				0.211034
						guppy_cds	0	0.032				0	0.0725				0	0.0153			—
						playtfish_cds	0.0507	0.0507	0.0507			0.0859	0.0978	0.0859			0.0352	0.0304	0.0352		0.409779
						gambusia_cds	0.0602	0.0585	0.0602	0.0429		0.112	0.1197	0.112	0.0832		0.0395	0.034	0.0395	0.0267	0.352679
16	ENSPRET00000011426	5	11426	1695	8	picta	0.0194					0.0572					0.0044				0.0769231
						guppy_cds	0	0.0194				0	0.0572				0	0.0044			—
						playtfish_cds	0.0264	0.0283	0.0264			0.0828	0.0863	0.0828			0.0044	0.0057	0.0044		0.0531401
						gambusia_cds	0.0283	0.0296	0.0283	0.0175		0.0757	0.0827	0.0757	0.0425		0.0097	0.0088	0.0097	0.0075	0.128137
17	ENSPRET00000011415	5	11415	2760	8	picta	0.0094					0.0283					0.0019				0.0671378
						guppy_cds	0	0.0094				0	0.0283				0	0.0019			—
						playtfish_cds	0.0213	0.0245	0.0213			0.0645	0.0782	0.0645			0.0044	0.0038	0.0044		0.0682171
						gambusia_cds	0.0314	0.0337	0.0314	0.0199		0.0972	0.108	0.0972	0.063		0.0063	0.0057	0.0063	0.0032	0.0648148
18	ENSPRET00000002479	5	2479	2494	9	picta	0.022					0.0465					0.0117				0.251613
						guppy_cds	0	0.022				0	0.0465				0	0.0117			—
						playtfish_cds	0.0249	0.0295	0.0249			0.0376	0.0465	0.0376			0.0187	0.0217	0.0187		0.49734
						gambusia_cds	0.0257	0.0295	0.0257	0.017		0.0398	0.0488	0.0398	0.0259		0.0172	0.0196	0.0172	0.0122	0.432161
19	ENSPRET00000009465	4	9465	1857	9	picta	0.0325					0.0729					0.0161				0.22085
						guppy_cds	0	0.0325				0	0.0729				0	0.0161			—
						playtfish_cds	0.0347	0.0478	0.0347			0.0908	0.1144	0.0908			0.0124	0.0216	0.0124		0.136564
						gambusia_cds	0.0381	0.0507	0.0381	0.0158		0.1073	0.1292	0.1073	0.0431		0.0108	0.0201	0.0108	0.0046	0.100652
20	ENSPRET00000011147	7	11147	942	10	picta	0.0135					0.0299					0.0071				0.237458
						guppy_cds	0	0.0135				0	0.0299				0	0.0071			—
						playtfish_cds	0.0186	0.0152	0.0186			0.0546	0.0359	0.0546			0.0047	0.0071	0.0047		0.0860806
						gambusia_cds	0.0289	0.0254	0.0289	0.0152		0.0803	0.0609	0.0803	0.0421		0.0094	0.0118	0.0094	0.0047	0.117061
21	ENSPRET00000011044	5	11044	1224	10	picta	0.0232					0.0504					0.0126				0.25
						guppy_cds	0	0.0232				0	0.0504				0	0.0126			—
						playtfish_cds	0.0378	0.0424	0.0378			0.0804	0.0736	0.0804			0.0215	0.0305	0.0215		0.267413
						gambusia_cds	0.0489	0.0555	0.0489	0.0378		0.1182	0.1182	0.1182	0.0801		0.0228	0.0318	0.0228	0.0215	0.192893
23	ENSPRET00000011043	4	11043	1812	10	picta	0.0199					0.0544					0.0064				0.117647
						guppy_cds	0	0.0199				0	0.0544				0	0.0064			—
						playtfish_cds	0.0322	0.0334	0.0322			0.0863	0.0822	0.0863			0.0112	0.0144	0.0112		0.12978
						gambusia_cds	0.0345	0.0357	0.0345	0.0257		0.0778	0.0737	0.0778	0.0503		0.0169	0.0201	0.0169	0.0152	0.217224
		† the numbers of IMAGE iterations until the first iteration that yielded no extension or activity, and whose sfollowing one does not involve a merge (see Supplementary Methods 2
	References
	1. Pollux BJA, Meredith RW, Springer MS, Garland T, Reznick DN. The evolution of the placenta drives a shift in sexual selection in livebearing fish. Nature. 2014;513:233–6. doi: 10.1038/nature13451.

## Sheet: Table S3 part B
Table S3B: Divergence estimates between species for the 7 genes sequenced by Pollux et al (2014).
				All sites (Jukes-Cantor corrected)							Synonymous sites (modified Nei-Gojobori, Jukes-Cantor))
				Guppy versus other species			Between Micropoecilia species				Guppy versus other species			Between Micropoecilia species
	Gene names (and GenBank accession numbers in Pollux et al. 2014)	Sequence length (bp)	LG	picta	parae	birurca	Picta vs parae	picta vs bifurca	parae vs bifurca		picta	parae	birurca	Picta vs parae	picta vs bifurca	parae vs bifurca
23	X-src	263	7	0.0369	0.0545	0.0504	0.0308	0.0308	0.0359		0.1065	0.183	0.1262	0.0765	0.03615	0.0763
24	enc1 (GU179174-8)	847	12	0.026	0.0206	0.0218	0.0078	0.009	0.0036		0.107	0.0851	0.0817	0.021	0.0174	0.034
25	glyt2 (GU179203-7)	880	6	0.0133	0.0173	0.0161	0.0098	0.0098	0.0138		0.029	0.0336	0.0354	0.0216	0.0234	0.0353
26	SH3PX3 (GU179220-24)	724	6	0.0169	0.0169	0.0269	0.0084	0.014	0.0154		0.0582	0.052	0.0855	0.0306	0.0499	0.0481
27	myh6 (GU179249-53)	767	21	0.0227	0.0213	0.024	0.0106	0.0133	0.0079		0.0521	0.0579	0.0712	0.041	0.05512	0.028
28	rag1 (GU179263-6, EF017434)	1562	6	0.0273	0.0202	0.0242	0.0163	0.0203	0.0156		0.0726	0.0578	0.0781	0.0454	0.0673	0.0515
29	rho (GU179277-81)	820	7	0.0155	0.0186	0.0149	0.0093	0.01	0.0118		0.0311	0.0417	0.0266	0.0316	0.017	0.0221
