# Supplementary material for: How did the guppy Y chromosome evolve?
Source: PLoS Genet. 2021 Aug 9;17(8):e1009704. doi: 10.1371/journal.pgen.1009704 (PMC8376059; doi:10.1371/journal.pgen.1009704)
Supplement: S4 Table — Sibships were harvested from gravid females sampled in the wild from natural populations in Trinidad (family numbers T1 to T7) and Suriname (families S1 to S3). The positions of the markers genotyped in the female guppy genome assembly are indicated below the marker names. Tissue from the female parent was used to genotype the mother. Using the microsatellite loci, the progeny were inferred to be male when all loci with variants in the family have only a single one of the dam’s X-linked alleles, consistent with hemizygosity of the X chromosome in males. Although the data for these loci are limited, the genotypes were consistent with sex linkage in all families in which they were informative. The X-linked alleles of the fathers at each locus were then deduced from the genotypes of female progeny. These data indicated that many sibships were sired by multiple males; the sires of most female progeny could be assigned. The dam and inferred sire genotypes are shown first for each family, with the observed progeny genotypes below. For the zer1 genes, males were not hemizygous, allowing us to determine the sire for some male progeny. Two progeny each had genotypes for one microsatellite marker (highighted in yellow) that do not completely correspond to our inferences based on the other markers; in both cases, the allele sizes were only 2 bp different from another allele in the family, and could have been mis-classified. (XLSX) [file pgen.1009704.s005.xlsx]

## Sheet: Table S4
S4 Table. Evidence that guppy LG12 genes behave as sex-linked in M. picta. The table shows genotypes in M. picta for variants in loci on the guppy sex chromosome, LG12 (microsatellite markers and variants in the zer1 and fpgs genes). Sibships were harvested from gravid females sampled in the wild from natural populations in Trinidad (family numbers T1 to T7) and Suriname (families S1 to S3). The …
Trinidad families	Parent and progeny individual names	Inferred sex	Inferred Sire	Chromosome 12 fully sex-linked region in both the guppy and M. picta							Pseudo-autosomal genes in the guppy
				AG155	AG163	AG169	AG177	AC639	GT350	GT369	zer1	fpgs	fpgs_SNP59
				1.2 Mb	4.9 Mb	7.0 Mb	14.4 Mb	21.2 Mb	24.5 Mb	25.3 Mb	26.2 Mb	26.3 Mb
T1	Dam RP03			Not genotyped	Not genotyped	157/175	387/394	426/460	301/311	430/460	957/957	384/384	AA
	Sire1					175	383	464	305	430	957/957	384	AA
	Sire2										924/957	384	AA
	RP03f_02m	M	Sire1	Not genotyped	Not genotyped	175	394	426	301	460	957/957	384	AA
	RP03f_05f	F	Sire1	Not genotyped	Not genotyped	175/175	383/387	460/464	305/311	430/430	957/957	384/384	AA
	RP03f_06f	F	Sire1	Not genotyped	Not genotyped	157/175	383/387	460/464	305/311	430/430	957/957	384/384	AA
	RP03f_07f	F	Sire1	Not genotyped	Not genotyped	175/175	383/387	460/464	305/311	430/430	957/957	384/384	AA
	RP03f_04m	M	Sire2	Not genotyped	Not genotyped	157	394	460	311	430	924/957	384	AA
	RP03f_03m	M	Sire2	Not genotyped	Not genotyped	157	394	426	301	460	924/957	384	AA
	RP03f_01m	M	Sire2	Not genotyped	Not genotyped	175	387	460	311	430	924/957	384	AA
T2	Dam RP02			Not genotyped	Not genotyped	157/180	387/392	408/467	277/310	430/484	957/957	384/384	AA
	Sire1					188	408	420	329	449	924/957	384	AA
	Sire2					177	400	467	265	430	957/957	384	AA
	RP02f_04m	M	Sire1	Not genotyped	Not genotyped	157	387	467	310	430	924/957	384	AA
	RP02f_05m	M	Sire1	Not genotyped	Not genotyped	180	392	408	277	484	924/957	384	AA
	RP02f_06m	M	Either sire	Not genotyped	Not genotyped	180	392	408	277	484	957/957	384	AA
	RP02f_01f	F	Sire1	Not genotyped	Not genotyped	180/188	392/408	408/420	277/329	449/484	957/957	384/384	AA
	RP02f_02f	F	Sire2	Not genotyped	Not genotyped	157/177	387/400	467/467	265/310	430/430	957/957	384/384	AA
	RP02f_03f	F	Sire2	Not genotyped	Not genotyped	157/177	387/400	467/467	265/310	430/430	957/957	384/384	AA
T3	Dam RP12			Not genotyped	271/288	175/180	Not genotyped	Not genotyped	287/320	430/460	957/957	384/384	AA
	Sire1				264	173			358	430	957/957	384/384	AA
	Sire2				297	173			269	460	957/957	384/384	AA
	Sire3				171	177			289	440	957/957	384/384	AA
	RP12f_02	M	Any sire	Not genotyped	271	180	Not genotyped	Not genotyped	287	430	957/957	384/384	AA
	RP12f_06	M	Any sire	Not genotyped	271	180	Not genotyped	Not genotyped	287	460	957/957	384/384	AA
	RP12f_01	F	Sire1	Not genotyped	264/271	173/180	Not genotyped	Not genotyped	287/358	430/430	957/957	384/384	AA
	RP12f_05	F	Sire1	Not genotyped	264/271	173/180	Not genotyped	Not genotyped	287/358	430/430	957/957	384/384	AA
	RP12f_03	F	Sire2	Not genotyped	271/297	173/175	Not genotyped	Not genotyped	269/320	460/460	957/957	384/384	AA
	RP12f_04	F	Sire3	Not genotyped	271/171	177/180	Not genotyped	Not genotyped	287/289	430/440	957/957	384/384	AA
T4	Dam RP30			Not genotyped	271/319	179/183	Not genotyped	Not genotyped	289/325	430/474	957/957	384/384	AA
	Sire1				284	175			295	430	957/957	384/384	AA
	RP30f_05	M	Sire1	Not genotyped	271	179	Not genotyped	Not genotyped	289	474	957/957	384/384	AA
	RP30f_03	M	Sire1	Not genotyped	271	179	Not genotyped	Not genotyped	289	474	957/957	384/384	AA
	RP30f_02	F	Sire1	Not genotyped	284/271	175/179	Not genotyped	Not genotyped	289/295	430/474	957/957	384/384	AA
	RP30f_04	F	Sire1	Not genotyped	284/319	175/183	Not genotyped	Not genotyped	295/325	430/430	957/957	384/384	AA
	RP30f_01	F	Sire1	Not genotyped	284/319	Not genotyped	Not genotyped	Not genotyped	295/325	430/430	957/957	384/384	AA
												384/384
T5	Dam RP21			Not genotyped	286/288	Not genotyped	Not genotyped	Not genotyped	didn't work	didn't work	957/957	384/384	AA
	Sire1				262						957/957	384/384	AA
	RP21f_02	M	Sire1	Not genotyped	288	Not genotyped	Not genotyped	Not genotyped	—	—	957/957	384/384	AA
	RP21f_03	M	Sire1	Not genotyped	286	Not genotyped	Not genotyped	Not genotyped	—	—	957/957	384/384	AA
	RP21f_04	F	Sire1	Not genotyped	262/288	Not genotyped	Not genotyped	Not genotyped	—	—	957/957	384/384	AA
	RP21f_05	F	Sire1	Not genotyped	262/288	Not genotyped	Not genotyped	Not genotyped	—	—	957/957	384/384	AA
	RP21f_06	M	Sire1	Not genotyped	288	Not genotyped	Not genotyped	Not genotyped	—	—	957/957	384/384	AA
	RP21f_07	M	Sire1	Not genotyped	didn't work	Not genotyped	Not genotyped	Not genotyped	—	—	957/957	384/384	AA
T6	Dam RP31			1134/1144	295/301	157/177	Not genotyped	Not genotyped	285/301	430/430	957/957	384/384	AA
	Sire1			1144	301	177			279	430	924/957	384/384	AA
	Sire2			1134	311	179			307	432	924/957	384/384	AA
	Sire3			1134	309	157			301	430	924/957	384/384	AA
	RP31f_10	M	Sire1	1144	301	177	Not genotyped	Not genotyped	301	430	924/957	384/384	AA
	RP31f_01	F	Sire1	1144/1144	295/301	157/177	Not genotyped	Not genotyped	279/285	430/430	957/957	384/384	AA
	RP31f_08	F	Sire2	1134/1144	295/311	157/179	Not genotyped	Not genotyped	301/307	430/432	957/957	384/384	AA
	RP31f_09	F	Sire3	1134/1134	301/309	157/177	Not genotyped	Not genotyped	301/301	430/430	957/957	384/384	AA
	RP31f_02	M	Any sire	1134	301	177	Not genotyped	Not genotyped	301	430	Not genotyped	384/384	AA
	RP31f_06	M	Any sire	1134	301	177	Not genotyped	Not genotyped	285	430	Not genotyped	384/384	AA
	RP31f_03	M	Any sire	1134	301	177	Not genotyped	Not genotyped	285	430	924/957	384/384	AA
	RP31f_04	M	Any sire	1134	301	177	Not genotyped	Not genotyped	301	430	924/957	384/384	AA
	RP31f_05	M	Any sire	1134	301	177	Not genotyped	Not genotyped	285	430	924/957	384/384	AA
	RP31f_07	M	Any sire	1134	295	157	Not genotyped	Not genotyped	285	430	924/957	384/384	AA
	RP31f_11	M	Any sire	1134	295	157	Not genotyped	Not genotyped	301	430	924/957	384/384	AA
	RP31f_12	M	Any sire	1134	301	157	Not genotyped	Not genotyped	285	430	924/957	384/384	AA
	RP31f_13	M	Any sire	1134	301	177	Not genotyped	Not genotyped	301	430	924/957	384/384	AA
T7	Dam RP35			1134/1144	280/301	157/165	Not genotyped	Not genotyped	265/310	468/476	957/957	384/384	AA
	Sire1			1134	301	179			297	460	954/957	384/384	AA
	Sire2			1134							957/1051	384/384	AA
	RP35f_01	M	Sire1	1134	280	165	Not genotyped	Not genotyped	310	476	954/957	384/384	AA
	RP35f_02	M	Sire2	1134	301	157	Not genotyped	Not genotyped	310	476	957/1051	384/384	AA
	RP35f_03	M	Sire2	1134	Not genotyped	157	Not genotyped	Not genotyped	265	Not genotyped	957/1051	384/384	AA
	RP35f_04	M	Sire2	1134	Not genotyped	165	Not genotyped	Not genotyped	265	468	957/1051	384/384	AA
	RP35f_07	M	Sire2	1134	280	165	Not genotyped	Not genotyped	310	476	957/1051	384/384	AA
	RP35f_08	M	Sire2	1134	280	165	Not genotyped	Not genotyped	310	476	957/1051	384/384	AA
	RP35f_05	F	Either sire	1134/1144	Not genotyped	157/179	Not genotyped	Not genotyped	297/310	460/476	957/957	384/384	AA
	RP35f_06	F	Either sire	1134/1144	301/301	157/179	Not genotyped	Not genotyped	265/297	460/468	957/957	384/384	AA
Suriname families
S1	DamJM03f			Not genotyped	265/274	161/161	396/402	Not genotyped	380/383	425/442	957/957	384/384	TT
	Sire1				276	161	392	Not genotyped	380	442	957/957	384/384	AT
	Sire2				267	161	416	Not genotyped	380	442	957/957	384/384	TT
	Sire3					161	407	Not genotyped	387	425	957/957	384/384	TT
	JM03f_13	M	Any sire	Not genotyped	274	161	396	Not genotyped	383	442	957/957	384/384	TT
	JM03f_07	M	Any sire	Not genotyped	265	161	402	Not genotyped	380	425	957/957	384/384	TT
	JM03f_10	M	Any sire	Not genotyped	274	161	402	Not genotyped	380	425	957/957	384/384	TT
	JM03f_12	M	Any sire	Not genotyped	274	161	396	Not genotyped	383	442	957/957	384/384	TT
	JM03f_15	M	Any sire	Not genotyped	274	161	396	Not genotyped	383	442	957/957	384/384	TT
	JM03f_03	M	Sire5	Not genotyped	274	161	396	Not genotyped	383	442	957/957	384/384	TT
	JM03f_02	M	Any sire	Not genotyped	265	161	402	Not genotyped	380	425	957/957	384/384	TT
	JM03f_09	M	Any sire	Not genotyped	265	161	402	Not genotyped	380	425	957/957	384/384	TT
	JM03f_18	M	Any sire	Not genotyped	265	161	402	Not genotyped	380	425	957/957	384/384	TT
	JM03f_11	F	Sire1	Not genotyped	265/276	161/161	392/402	Not genotyped	380/380	425/442	957/957	384/384	AT
	JM03f_04	F	Sire2	Not genotyped	267/274	161/161	402/416	Not genotyped	380/380	442/442	957/957	384/384	TT
	JM03f_05	F	Sire2	Not genotyped	265/267	161/161	402/416	Not genotyped	380/380	didn't work	957/957	384/384	TT
	JM03f_14	F	Sire2	Not genotyped	267/274	161/161	396/416	Not genotyped	380/383	442/442	957/957	384/384	TT
	JM03f_16	F	Sire2	Not genotyped	267/274	161/161	402/416	Not genotyped	380/380	442/442	957/957	384/384	TT
	JM03f_17	F	Sire2	Not genotyped	267/274	161/161	396/416	Not genotyped	380/383	442/442	957/957	384/384	TT
	JM03f_01	F	Sire2	Not genotyped	265 †	161/161	396/416	Not genotyped	380/383	442/442	957/957	384/384	TT
	JM03f_06	F	Sire3	Not genotyped	didn't work	161/161	402/407	Not genotyped	383/387	425/425	957/957	384/384	TT
				† This individual could have been sired by a fourth sire, explaining its absence of the 267 allele
S2	Dam JM08f			Not genotyped	265/276	161/161	392/402	Not genotyped	382/388	442/442	957/957	384/384	TT
	Sire1				269	161	402		331		957/957	384/384	TT
	Sire2				265	161	392		392		957/957	384/384	TT
	Sire3				269	161	416		380		957/957	384/384	TT
	Sire4										925/957	384/384
	JM08f_06	M	Sire 1, 2 or 3	Not genotyped	276	161	402	Not genotyped	388	442	957/957	384/384	TT
	JM08f_14	M	Sire 1, 2 or 3	Not genotyped	276	161	392	Not genotyped	388	442	957/957	384/384	TT
	JM08f_10	M	Sire 1, 2 or 3	Not genotyped	265	161	392	Not genotyped	388	442	957/957	384/384	TT
	JM08f_17	M	Sire 1, 2 or 3	Not genotyped	265	161	392	Not genotyped	388	442	957/957	384/384	TT
	JM08f_07	M	Sire4	Not genotyped	265	161	392	Not genotyped	388	442	925/957	384/384	TT
	JM08f_01	F	Sire1	Not genotyped	265/269	161/161	392/402	Not genotyped	331/388	442/442	957/957	384/384	TT
	JM08f_09	F	Sire1	Not genotyped	269/276	161/161	402/402	Not genotyped	331/382	442/442	957/957	384/384	TT
	JM08f_15	F	Sire1	Not genotyped	265/269	161/161	392/402	Not genotyped	331/388	442/442	957/957	384/384	TT
	JM08f_04	F	Sire1	Not genotyped	269/276	161/161	392/402	Not genotyped	380/382	442/442	957/957	384/384	TT
	JM08f_08	F	Sire1	Not genotyped	269/276	161/161	392/402	Not genotyped	didn't work	442/442	957/957	384/384	TT
	JM08f_11	F	Sire1	Not genotyped	269/276	161/161	392/402	Not genotyped	331/388	442/442	957/957	384/384	TT
	JM08f_02	F	Sire2	Not genotyped	265/276	161/161	392/392	Not genotyped	388/392	442/442	957/957	384/384	TT
	JM08f_03	F	Sire2	Not genotyped	265/276	161/161	392/392	Not genotyped	388/392	442/442	957/957	384/384	TT
	JM08f_05	F	Sire2	Not genotyped	265/276	161/161	392/392	Not genotyped	388/392	442/442	957/957	384/384	TT
	JM08f_13	F	Sire2	Not genotyped	265/276	161/161	392/402	Not genotyped	382/392	442/442	957/957	384/384	TT
	JM08f_16	F	Sire2	Not genotyped	265/276	161/161	392/392	Not genotyped	didn't work	442/442	957/957	384/384	TT
	JM08f_12	F	Sire2	Not genotyped	265/276	161/161	392/392	Not genotyped	388/392	442/442	957/957	384/384	TT
	JM08f_18	F	Sire3	Not genotyped	265/269	161/161	402/416	Not genotyped	380/382	425/442	957/957	384/384	TT
S3	Dam JM23f			Not genotyped	269/274	161/161	390/406	Not genotyped	331/384	430/442	957/957	384/384	TT
	Sire1				265	161	418	Not genotyped	384	425	952/957	384/384	AT
	Sire2				265	161	402	Not genotyped	384	430	957/957	384/384	TT
	Sire3				269	161	400	Not genotyped	384	446	957/957	384/384	TT
	Sire4				269	161	412	Not genotyped		442	957/957	384/384	TT
	Sire5				265		390 or 406			424
	JM23f_13	M	Sire1	Not genotyped	269	161	406	Not genotyped	331	430	952/957	384/384	TT
	JM23f_14	M	Sire1	Not genotyped	269	161	406	Not genotyped	331	430	952/957	384/384	TT
	JM23f_23	M	Sire1	Not genotyped	274	161	390	Not genotyped	384	didn't work	952/957	384/384	TT
	JM23f_25	M	Sire1	Not genotyped	269	161	390	Not genotyped	384	442	952/957	384/384	TT
	JM23f_26	M	Sire1	Not genotyped	269	161	406	Not genotyped	331	430	952/957	384/384	TT
	JM23f_02	F	Sire1	Not genotyped	265/274	161/161	390/418	Not genotyped	384/384	425/442	957/957	384/384	AT
	JM23f_09	F	Sire1	Not genotyped	265/269	161/161	406/418	Not genotyped	331/384	425/430	957/957	384/384	AT
	JM23f_11	F	Sire1	Not genotyped	265/274	161/161	406/418	Not genotyped	331/384	425/430	957/957	384/384	AT
	JM23f_22	F	Sire1	Not genotyped	265/274	161/161	406/418	Not genotyped	didn't work	425/430	957/957	384/384	AT
	JM23f_27	F	Sire1	Not genotyped	265/269	161/161	406/418	Not genotyped	331/384	425/430	957/957	384/384	AT
	JM23f_28	F	Sire1	Not genotyped	265/274	161/161	390/418	Not genotyped	384/384	425/442	957/957	384/384	AT
	JM23f_03	M	Not Sire 1	Not genotyped	269	161	406	Not genotyped	331	430	957/957	384/384	TT
	JM23f_05	M	Not Sire 1	Not genotyped	274	161	390	Not genotyped	384	430	952/957	384/384	TT
	JM23f_16	M	Not Sire 1	Not genotyped	269	161	406	Not genotyped	331	442	957/957	384/384	TT
	JM23f_17	M	Not Sire 1	Not genotyped	274	161	390	Not genotyped	didn't work	442	957/957	384/384	TT
	JM23f_04	M	Not Sire 1	Not genotyped	269	161		Not genotyped	331	430	952/957	384/384	TT
	JM23f_07	F	Sire2	Not genotyped	265/274	161/161	390/402	Not genotyped	331/384	didn't work	957/957	384/384	TT
	JM23f_08	F	Sire2	Not genotyped	265/269	161/161	402/406	Not genotyped	331/384	430/430	957/957	384/384	TT
	JM23f_12	F	Sire2	Not genotyped	265/269	161/161	390/402	Not genotyped	384/384	430/442	957/957	384/384	TT
	JM23f_20	F	Sire2	Not genotyped	265/274	161/161	402/406	Not genotyped	didn't work	didn't work	957/957	384/384	TT
	JM23f_10	F	Sire3	Not genotyped	269/274	161/161	400/406	Not genotyped	331/384	430/446	957/957	384/384	TT
	JM23f_15	F	Sire3	Not genotyped	269/274	161/161	390/400	Not genotyped	384/384	didn't work	957/957	384/384	TT
	JM23f_06	F	Sire4	Not genotyped	269/274	161/161	406/412	Not genotyped	didn't work	430/442	957/957	384/384	TT
	JM23f_19	F	Sire4	Not genotyped	269/274	161/161	406/412	Not genotyped	didn't work	430/442	957/957	384/384	TT
	JM23f_01	F	Sire4	Not genotyped	269/269	161/161	406/412	Not genotyped	331/384	430/442	952/957	384/384	TT
	JM23f_21	F	Sire4	Not genotyped	269/274	161/161	390/412	Not genotyped	didn't work	442/442	957/957	384/384	TT
	JM23f_18	F	Sire5	Not genotyped	265/269	161/161	390/406	Not genotyped	didn't work	424/430	957/957	384/384	TT
	JM23f_24	F	Sire5	Not genotyped	265/269	161/161	390/406	Not genotyped	384/384	424/442	957/957	384/384	TT
