# Supplementary material for: How did the guppy Y chromosome evolve?
Source: PLoS Genet. 2021 Aug 9;17(8):e1009704. doi: 10.1371/journal.pgen.1009704 (PMC8376059; doi:10.1371/journal.pgen.1009704)
Supplement: S5 Table — The positions in the guppy female assembly are shown under the gene names. (XLSX) [file pgen.1009704.s006.xlsx]

## Sheet: Table S5
Supplemental Table S3. Genotypes for variants two guppy PAR genes, zer1 and fpgs, in two samples of males and female P. picta from a natural population site in Trinidad. Genotypes are shown for loci that are on the guppy chromosome 12 (its sex chromosome pair), and on three guppy autosomes, 1, 3 and 9. The assignments to the different chromosomes, and the physical positions indicated at the top o…
Table S4. Genotypes of two guppy PAR genes in M. picta individuals sampled from a natural population in Trinidad, and M. parae sampled from a natural population in Suriname.
S5 Table Genotypes of two guppy PAR genes in M. picta and M. parae fish from natural populations. Most M. picta individuals were sampled from a population in Trinidad (shown in the table on the left), and M. parae were sampled from a population in Suriname, together with a few M. picta individuals (right hand table). The positions in the guppy female assembly are shown under the gene names. Femal…
Trinidad samples: M. picta							Suriname samples: M. parae and M picta
2017 sample		zer1	fpgs	Species identification from cox1 sequencing						zer1	fpgs	Species identification from cox1 sequencing
		26.2 Mb	26.3 Mb							26.2 Mb	26.3 Mb
Individual	Sex	Intron size variant* (intron 10)	Intron size variant (intron 4)	Species ID NCBI	Species ID BOLD database		Sample name	Inferred species (based on the length variants)	Sex	Intron size variant (intron 10)	Intron size variant (intron 4)	Species ID NCBI	Species ID BOLD database
Ppicta_01m	Male	didn't work	551/0	Not sequenced			Pparae_02 (MP02M)	parae	M	1195/1410	464/464	M. parae	M. parae
Ppicta_02m	Male	957/957	551/0	Not sequenced			Pparae_03	parae	M	1410/1410	464/470	Not sequenced
Ppicta_03m	Male	786/957	Not genotyped	Not sequenced			Pparae_04	parae	M	1404/1458	464/470	Not sequenced
Ppicta_04m	Male	957/957	551/0	Not sequenced			Pparae_05	parae	M	didn't work	464/470	Not sequenced
Ppicta_05m	Male	957/957	551/0	M. picta	M. picta		Pparae_06	parae	M	1404/1410	464/464	Not sequenced
Ppicta_06m	Male	924/957	551/0	Not sequenced			Pparae_07	parae	M	1404/1410	470/470	Not sequenced
Ppicta_07m	Male	957/957	551/0	Not sequenced			Pparae_08	parae	M	1410/1410	Not genotyped	Not sequenced
Ppicta_08m	Male	957/957	551/0	Not sequenced			Pparae_10	parae	M	1404/1458	464/464	Not sequenced
Ppicta_09m	Male	Not genotyped	551/0	Not sequenced			Pparae_11	parae	M	1404/1458	464/464	Not sequenced
Ppicta_10m	Male	Not genotyped	551/0	Not sequenced			Pparae_12	parae	M	1410/1458	464/464	Not sequenced
Ppicta_11f	Female	didn't work	Not genotyped	Not sequenced			Pparae_13	parae	M	1404/1458	464/464	Not sequenced
Ppicta_12f	Female	957/957	551/551	Not sequenced			Pparae_14	parae	M	1404/1421	459/470	Not sequenced
Ppicta_13f	Female	957/957	551/551	Not sequenced			Pparae_15	parae	M	1458/1458	459/470	Not sequenced
Ppicta_14f	Female	957/957	551/551	Not sequenced			Pparae_16	parae	M	1458/1458	464/464	Not sequenced
Ppicta_15f	Female	957/957	551/551	Not sequenced			Pparae_18	parae	M	1404/1458	464/464	Not sequenced
Ppicta_16f	Female	957/957	551/551	Not sequenced			Pparae_19	parae	M	1404/1410	459/470	Not sequenced
Ppicta_17f	Female	957/957	551/551	Not sequenced			Pparae_20	parae	M	1410/1410	464/464	Not sequenced
Ppicta_18f	Female	957/957	551/551	Not sequenced			Pparae_21	parae	M	1410/1410	459/470	Not sequenced
Ppicta_19f	Female	Not genotyped	551/551	Not sequenced			Pparae_22	parae	M	1410/1410	464/464	Not sequenced
Ppicta_20f	Female	Not genotyped	551/551	Not sequenced			Poecilia_02 (JM02F)	parae	F	957/957	470/470	M. parae	M. parae
				Not sequenced			Poecilia_05 (JM12F)	parae	F	didn't work	464/470	Not sequenced
2018 sample				Not sequenced			Poecilia_12	parae	F	957/957	464/470	M. parae	M. parae
RPm_01	Male	957/957	551/0	M. picta	M. picta		Poecilia_14 (JM14F)	parae	F	1410/1458	464/464	M. parae	M. parae
RPm_02	Male	858/957	551/0	Not sequenced			Poecilia_17 (JM17F)	parae	F	957/957	464/470	M. parae	M. parae
RPm_03	Male	825/957	551/0	Not sequenced								Not sequenced
RPm_04	Male	957/957	551/0	Not sequenced			Pparae_01 (MP01M)	picta	M	957/0	384/384	M. picta (98.6% match)	M. picta (100% match)
RPm_05	Male	957/957	551/0	Not sequenced			Pparae_09 (MP09M)	picta	M	957/0	384/384	M. picta (98.4% match)	M. picta (99.65% match)
RPm_06	Male	858/957	551/0	Not sequenced			Pparae_17 (MP17M)	picta	M	957/0	384/384	M. picta (99.06% match)	M. picta (99.68% match)
RPm_07	Male	957/957	551/0	Not sequenced			Poecilia_01 (JM01F)	picta	F	didn't work	384/384	M. picta	M. picta
RPm_08	Male	957/957	551/0	Not sequenced			Poecilia_03 (JM03F)	picta	F	957/957	384/384	M. picta	M. picta
RPm_09	Male	924/957	551/0	Not sequenced			Poecilia_04 (JM04F)	picta	F	1410/1410	384/384	M. picta	M. picta
RPm_10	Male	957/957	551/0	Not sequenced			Poecilia_06 (JM06F)	picta	F	didn't work	384/384	M. picta	M. picta
RPm_11	Male	957/957	551/0	Not sequenced			Poecilia_08 (JM08F)	picta	F	1410/1458	384/384	M. picta	M. picta
RPm_12	Male	912/957	584/0	Not sequenced			Poecilia_13 (JM013F)	picta	F	1410/1410	384/384	M. picta	M. picta
RPm_13	Male	760/957	551/0	Not sequenced			Poecilia_23 (JM23F)	picta	F	didn't work	384/384	M. picta	M. picta
RPm_14	Male	924/957	551/0	Not sequenced
RPm_15	Male	957/957	551/0	Not sequenced
RPm_16	Male	957/957	551/0	Not sequenced
RPm_17	Male	957/957	551/0	Not sequenced
RPm_18	Male	924/957	551/0	Not sequenced
RPm_19	Male	924/957	551/0	Not sequenced
RPm_20	Male	957/957	551/0	Not sequenced
RPm_21	Male	924/957	551/0	Not sequenced
RPm_22	Male	760/957	536/0	Not sequenced
RPm_23	Male	952/957	551/0	Not sequenced
RPm_24	Male	889/957	551/0	Not sequenced
RPf_01	Female	957/957	551/551	Not sequenced
RPf_05	Female	957/957	551/551	Not sequenced
RPf_07	Female	957/957	551/551	Not sequenced
RPf_11	Female	957/957	551/551	Not sequenced
RPf_13	Female	957/957	551/551	Not sequenced
RPf_14	Female	957/957	551/551	Not sequenced
RPf_15	Female	957/957	551/551	Not sequenced
RPf_16	Female	957/957	551/551	Not sequenced
RPf_17	Female	957/957	545/551	Not sequenced
RPf_19	Female	957/957	551/551	Not sequenced
RPf_20	Female	957/957	551/551	Not sequenced
RPf_22	Female	957/957	551/551	Not sequenced
RPf_23	Female	957/957	551/551	Not sequenced
RPf_24	Female	957/957	551/584	Not sequenced
RPf_25	Female	957/957	551/551	Not sequenced
RPf_26	Female	957/957	551/551	Not sequenced
RPf_27	Female	Not genotyped	551/551	Not sequenced
RPf_28	Female	957/957	551/551	Not sequenced
RPf_29	Female	957/957	551/551	Not sequenced
RPf_32	Female	957/957	551/551	Not sequenced
RPf_33	Female	957/957	551/551	Not sequenced
RPf_34	Female	957/957	551/551	Not sequenced
RPf_36	Female	957/957	551/551	Not sequenced
R+60:82Pf_39	Female	957/957	551/551	Not sequenced
