# Supplementary material for: How did the guppy Y chromosome evolve?
Source: PLoS Genet. 2021 Aug 9;17(8):e1009704. doi: 10.1371/journal.pgen.1009704 (PMC8376059; doi:10.1371/journal.pgen.1009704)
Supplement: S6 Table — Microsatellite markers were selected using the guppy (Poecilia reticulata) female or male assembly to find markers in positions spanning the whole chromosome. Three markers showed no variants in the female sample. The other six "informative" markers had two or more different alleles in females (and both homozygotes and heterozygotes were seen), but they all appear to be hemizygous in males (different alleles were found in the males also, but all males that could be genotyped appeared to be homozygotes; at least 13 males support this conclusion for each informative marker). The identities of the M. bifurca samples studied were verified using cox1 sequences, as for M. picta and M. parae (see S5 Table). (XLSX) [file pgen.1009704.s007.xlsx]

## Sheet: Table S6
S6 Table. Evidence for a degenerated Y chromosome in Micropoecilia bifurca. Microsatellite markers were selected using the guppy (Poecilia reticulata) female or male assembly to find markers in positions spanning the whole chromosome. Three markers showed no variants in the female sample. The other six "informative" markers had two or more different alleles in females (and both homozygotes and he…
			Marker genotypes
		Marker name	AC618	ATA1017	GT1046	CA1148	TAGA1182	AC552	AG179	AC639 †	GT350
		Location in guppy LG12 assembly (Mb)	5	8.6	9.1	10.1	10.5	11.7	15.4	21.2	24.5
Sample	Sex	Conclusion	Hemizygous (13 males)	Hemizygous (13 males)	Not informative	Not informative	Not informative	Hemizygous (15 males)	Hemizygous (15 males)	Hemizygous (14 males)	Hemizygous (14 males)
RB1F	Female		didn’t work	526/535	186/186	274/274	366/366	270/272	187/187	415/415	266/282
RB2F	Female		didn’t work	517/532	186/186	274/274	366/366	270/272	186/187	431/431	266/266
RB3F	Female		373/389	508/526	186/186	274/274	366/366	262/270	186/186	419/427	262/262
RB4F	Female		384/415	526/532	186/186	274/274	366/366	270/272	186/187	423/423	262/262
RB5F	Female		373/384	526/532	186/186	274/274	366/366	262/262	186/186	433/433	266/282
RB6F	Female		382/382	didn’t work	186/186	274/274	366/366	262/270	186/186	429/429	266/282
RB7F	Female		373/415	526/526	186/186	274/274	366/366	272/272	186/186	437/437	266/266
RB8F	Female		373/389	529/535	186/186	274/274	366/366	262/270	186/186	423/423	266/282
RB9F	Female		didn’t work	517/526	186/186	274/274	366/366	270/272	186/186	419/435	266/266
RB10F	Female		didn’t work	514/538	186/186	274/274	366/366	272/272	didnt work	419/443	262/264
RB11F	Female		didn’t work	532/532	186/186	274/274	366/366	262/272	didnt work	429/441	262/264
RB12F	Female		373/415	526/535	186/186	274/274	366/366	262/270	186/186	419/445	266/282
RB13F	Female		384/413	526/538	186/186	274/274	366/366	262/272	186/187	433/441	282/282
RB14F	Female		378/415	526/535	186/186	274/274	366/366	262/270	187/187	419/419	262/264
RB15F	Female		373/384	526/535	186/186	274/274	366/366	262/262	186/187	423/435	262/264
RB16F	Female		NA	didn’t work	186/186	274/274	366/366	262/270	didn’t work	441/441	262/264
RB22M	Male		didn’t work	523/0	186/186/0?	274/274/0?	366/366/0?	272/0	187/0	419/0	262/0
RB23M	Male		407/0	didn’t work	186/186/0?	274/274/0?	366/366/0?	262/0	187/0	didn’t work	266/0
RB24M	Male		419/0	514/0	186/186/0?	274/274/0?	366/366/0?	272/0	187/0	419/0	262/0
RB25M	Male		384/0	532/0	186/186/0?	274/274/0?	366/366/0?	272/0	187/0	437/0	266/0
RB26M	Male		384/0	532/0	186/186/0?	274/274/0?	366/366/0?	270/0	187/0	423/0	266/0
RB27M	Male		415/0	514/0	186/186/0?	274/274/0?	366/366/0?	270/0	187/0	427/0	266/0
RB28M	Male		415/0	didn’t work	186/186/0?	274/274/0?	366/366/0?	270/0	186/0	419/0	266/0
RB29M	Male		413/0	514/0	186/186/0?	274/274/0?	366/366/0?	262/0	187/0	443/0	282/0
RB30M	Male		didn’t work	526/0	186/186/0?	274/274/0?	366/366/0?	270/0	187/0	419/0	266/0
RB31M	Male		415/0	532/0	186/186/0?	274/274/0?	366/366/0?	270/0	187/0	439/0	didn’t work
RB32M	Male		415/0	535/0	186/186/0?	274/274/0?	366/366/0?	262/0	186/0	449/0	266/0
RB33M	Male		419/0	514/0	186/186/0?	274/274/0?	366/366/0?	270/0	187/0	449/0	266/0
RB34M	Male		415/0	526/0	186/186/0?	274/274/0?	366/366/0?	272/0	187/0	419/0	282/0
RB35M	Male		382/0	514/0	186/186/0?	274/274/0?	366/366/0?	262/0	186/0	419/0	262/0
RB36M	Male		373/0	532/0	186/186/0?	274/274/0?	366/366/0?	272/0	187/0	415/0	266/0
										† difficult to score
