# Supplementary material for: How did the guppy Y chromosome evolve?
Source: PLoS Genet. 2021 Aug 9;17(8):e1009704. doi: 10.1371/journal.pgen.1009704 (PMC8376059; doi:10.1371/journal.pgen.1009704)
Supplement: S7 Table — (XLSX) [file pgen.1009704.s008.xlsx]

## Sheet: Table S7
S7 Table. Empirical data on the relationship between synonymous site divergence (Ks values) and genetic degeneration.
Species	Stratum (when relevant) or region	Number of 'ancestral' X or neo-X (or W) -linked genes	Percentage present but non-functional	Percentage hemizygous	Percentage hemizygous or other non-functional	Estimated maximum Ks value	Comments	References
Homo sapiens	Oldest 3 strata	583	43	57	99	1	Dosage compensation has evolved	[1]
	Youngest two strata	17	82	6	88	0.447	Dosage compensation is partial?
Drosophila miranda	neo-Y	2951	34.2	10	50	0.028	Dosage compensation has evolved	[2,3]
D. busckill	neo-Y	86	58	0	58	0.0084		[2]
D. albomicans	oldest neo-Y (Y3)	3181	0	0	0	0.003		[4]
Gasterosteus aculeatus (threespine stickleback)	S1 (oldest)	610	10?	82	92	0.155		[5]
	S1 (younger, combined)	574	27.7	28		0.0374
G. wheatlandii	S1 (oldest, chr 19)	443		92		0.09		[6]
	Other chr 19 strata	513		77		0.047
	Chr 12 strata	1562		5		0.008
Cynoglossus semilaevis	Single stratum (ZW system)	904		56		0.15	Dosage compensation is partial?	[7]
Micropoecilia picta		800		100		0.06		This study
Poecilia reticulata		800		0		0.01		[8]
Schistosoma mansoni	S0 (oldest)	635		99		0.807		[9]
	S1	299		91		0.176
S. japonicum	S0 (oldest, shared with mansoni)	635		99		0.607
	S1	143		95.8		0.455
	S2	720		0		0.082
References
1	Sayres M, Makova K. Gene survival and death on the human Y chromosome. Mol Bio Evol. 2013;30(4):781-7. doi: 10.1093/molbev/mss267.
2	Zhou Q, Bachtrog D. Ancestral chromatin configuration constrains chromatin evolution on differentiating sex chromosomes in Drosophila. Plos Genetics. 2015;11(6):e1005331. doi: 10.1371/journal.pgen.e1005331.
3	Zhou Q, Bachtrog D. Sex-specific adaptation drives early sex chromosome evolution in Drosophila. Science. 2012;341-345:522–5. doi: 10.1126/science.1225385.
4	Wei KH-C, Bachtrog D. Ancestral male recombination in Drosophila albomicans produced geographically restricted neo-Y chromosome haplotypes varying in age and onset of decay. PLoS Genetics. 2019;15(11):e1008502. doi: 10.1371/journal.pgen.1008502
5	Peichel C, McCann S, Ross J, Naftaly A, Urton J, Cech J, et al. Assembly of the threespine stickleback Y chromosome reveals convergent signatures of sex chromosome evolution. Genome Biology. 2020;21(1):177. doi: 10.1186/s13059-020-02097-x.
6	Sardell J, Josephson MP, Dalziel AC, Peichel CL, Kirkpatrick M. Heterogeneous histories of recombination suppression on stickleback sex chromosomes. Mol Bio Evol. 2021:msab179. doi: 10.1093/molbev/msab179.
7	Chen S, G Zhang G SC, Huang Q, ..., Zhao Y, Schartl M, Tang Q, Wang J. Whole-genome sequence of a flatfish provides insights into ZW sex chromosome evolution and adaptation to a benthic lifestyle. Nature Genetics. 2014;46(3):253 - 60. doi: 10.1038/ng.2890.
8	Bergero R, Gardner J, Bader B, Yong L, Charlesworth D. Exaggerated heterochiasmy in a fish with sex-linked male coloration polymorphisms. Proc Natl Acad Sci U S A.
9	Elkrewi M, Moldovan M, Picard M, Vicoso B. Schistosome W-linked genes inform temporal dynamics of sex chromosome evolution and suggest candid
